# Supplementary material for: Success in Competition for Space in Two Invasive Coral Species in the western Atlantic – Tubastraea micranthus and T. coccinea
Source: PLoS One. 2015 Dec 18;10(12):e0144581. doi: 10.1371/journal.pone.0144581 (PMC4686162; doi:10.1371/journal.pone.0144581)
Supplement: S2 Table — (XLS) [file pone.0144581.s002.xls]

## Sheet: T. micranthus
				Invasive Species 1 - T. micranthus & T. coccinea Competition Data Win/Loss
		Table for Presence of Win per Quadrat			Platforms Surveyed
	Target Specie	Measured			GI-93C	GI-90A	MC-311A	GI-115A	GI-116A	ST-185A	ST-185B	GI-94B	MC-109A	SP-89B	SP-87D	ST-206A	ST-81A	ST-75JA(B)
	T. micranthus	Competition Data Averaged (Win)			0.62	0.5	0.65	0.833333	0.561111	No T. micranthus observed	No T. micranthus observed	No T. micranthus observed	0.544444	0.666667	0.935897	0.583333	No T. micranthus observed	No T. micranthus observed
			s.d.		0.23		0.223607	0.235702	0.0535758				0.128412		0.160128	0.117851
			n		64	1	5	2	3				24	1	13	2
			95% confidence limits	upper	0.68		0.845996	1.15999	0.621737				0.595819		1.02294	0.746664
				lower	0.57		0.454004	0.506673	0.500485				0.49307		0.848852	0.420003
		Competition Data Pooled (Win)			0.57	0.5	0.64	0.8	0.57143	No T. micranthus observed	No T. micranthus observed	No T. micranthus observed	0.54	0.67	0.88	0.6	No T. micranthus observed	No T. micranthus observed
			proportion		0.570248	0.5	0.64286	0.8	0.57143				0.53968	0.666667	0.882353	0.6
			n		64	1	5	2	3				24	1	13	2
			95% confidence limits	upper	0.652019	0.853367	0.836636	0.956728	0.756138				0.657203	0.932414	0.964215	0.881883
				lower	0.518809	0.146633	0.383804	0.358765	0.363547				0.417476	0.19412	0.65288	0.222778
		Competition Data Pooled (Win) transformed			0.57	0.666667	0.64	0.8	0.57143	No T. micranthus observed	No T. micranthus observed	No T. micranthus observed	0.54	0.67	0.88	0.6	No T. micranthus observed	No T. micranthus observed
			proportion		49.0383	45	53.3009	63.4349	49.1067				47.2759	54.7356	69.9404	50.7685
			n		64	1	5	2	3				24	1	13	2
			95% confidence limits	upper	53.8502	67.4849	66.1601	77.9937	60.4078				54.1625	74.9315	79.0957	69.8987
				lower	46.0779	22.5151	38.281	36.7962	37.0814				40.25	26.1416	53.9019	28.1638
									 =proportion = probability of a 'win' if involved in a competitive encounter
			95% confidence limits		2.96034	22.4849	15.0199	26.6388	12.0253				7.0259	28.5941	16.0385	22.6047
					4.81189	22.4849	12.8591	14.5588	11.3011				6.88659	20.1959	9.15527	19.1302
			95% confidence limits		0.051439	0.353367	0.259056	0.441235	0.207883				0.122204	0.472547	0.229473	0.377222
					0.0817712	0.353367	0.193776	0.156728	0.184708				0.117523	0.265747	0.081862	0.281883

## Sheet: T. coccinea
				Invasive Species 1 - T. micranthus & T. coccinea Competition Data Win/Loss
		Table for Presence of Win per Quadrat			Platforms Surveyed
	Target Specie	Measured			GI-93C	GI-90A	MC-311A	GI-115A	GI-116A	ST-185A	ST-185B	GI-94B	MC-109A	SP-89B	SP-87D	ST-206A	ST-81A	ST-75JA(B)
	T. coccinea	Competition Data (Win)			0.6	0.61	0.57	0.61	0.61	0.61	0.57	0.59	0.58	0.61	0.64	0.67	0.5	No T. coccinea observed
			s.d.		0.16	0.13	0.14	0.11	0.12	0.13	0.22	0.15	0.13	0.11	0.12	0.17
			n		102	99	108	34	37	69	19	78	44	35	53	43	1
			95% confidence limits	upper	0.63	0.64	0.6	0.65	0.65	0.64	0.67	0.62	0.61	0.65	0.67	0.73
				lower	0.57	0.58	0.55	0.58	0.57	0.58	0.48	0.55	0.54	0.58	0.6	0.62
		Competition Data Pooled (Win)			0.55	0.59	0.58	0.6	0.58	0.59	0.5	0.54	0.59	0.57	0.61	0.62	0.5	No T. coccinea observed
			proportion		0.546376	0.589587	0.550931	0.595376	0.58239	0.58639	0.502326	0.562925	0.585106	0.569966	0.613924	0.616071	0.5
			n		102	99	108	34	37	69	19	78	44	35	53	43	1
			95% confidence limits	upper	0.573441	0.626688	0.582919	0.645783	0.62743	0.62601	0.562591	0.602489	0.641113	0.625411	0.665938	0.666491	0.905701
				lower	0.51903	0.551421	0.51851	0.542839	0.53592	0.5456	0.435977	0.522532	0.526774	0.51268	0.559128	0.562985	0.094299
		Competition Data Pooled (Win) transformed			0.55	0.59	0.58	0.6	0.58	0.59	0.5	0.54	0.59	0.57	0.61	0.62	0.5	No T. coccinea observed
			proportion		47.661	50.1608	47.9232	50.4983	49.7422	49.9747	45.1333	48.6149	49.9001	49.022	51.5852	51.7116	45
			n		102	99	108	34	37	69	19	78	44	35	53	43	1
			95% confidence limits	upper	49.2231	52.3387	49.773	53.4759	52.3826	52.2985	48.5956	50.9141	53.1966	52.2631	54.6913	54.7249	72.1166
				lower	46.0906	47.9514	46.0608	47.4575	47.0598	47.6163	41.3217	46.2914	46.5348	45.7266	48.3957	48.6184	17.8834
								 =proportion = probability of a 'win' if involved in a competitive interaction
					1.56216	2.17786	1.84976	2.97753	2.64042	2.32379	3.46236	2.29918	3.29648	3.24112	3.10614	3.01333	27.1166
					1.57037	2.2094	1.86241	3.04083	2.68239	2.35842	3.81162	2.3235	3.3653	3.29537	3.18947	3.09322	27.1166
					0.027346	0.038166	0.032421	0.052537	0.04647	0.04079	0.066349	0.040393	0.058332	0.057286	0.054796	0.053086	0.405701
					0.027065	0.037101	0.031988	0.050407	0.04504	0.03962	0.060265	0.039564	0.056007	0.055445	0.052014	0.05042	0.405701
